# Supplementary material for: First Genomic Evidence of Dual African Swine Fever Virus Infection: Case Report from Recent and Historical Outbreaks in Sardinia
Source: Viruses. 2021 Oct 25;13(11):2145. doi: 10.3390/v13112145 (PMC8618892; doi:10.3390/v13112145)
Supplement: Supplementary file 1 [file viruses-13-02145-s001.zip]

Archive with 1 entries (1 files):
- viruses-1407570-supplementary.pdf
